# Supplementary material for: Brain Epitranscriptomic Analysis Revealed Altered A-to-I RNA Editing in Septic Patients
Source: Front Genet. 2022 Apr 26;13:887001. doi: 10.3389/fgene.2022.887001 (PMC9086164; doi:10.3389/fgene.2022.887001)
Supplement: Supplementary file 1 [file DataSheet4.xlsx]

## Sheet: Table S4
Table S4. Differential A-to-I RNA editing sites between sepsis and controls.
site	p.value	Consequence	cDNA.change	AAchange	BIOTYPE	SYMBOL	known_site	Repeat	SIFT	PolyPhen	Control.mean_level (%)	Sepsis_mean_level (%)	Sepsis_VS_Control
AKNAD1:chr1:108853270	0.00122342	intron_variant	c.-103-503A>G	-	protein_coding	AKNAD1	TRUE	AluYj4	-	-	63.714	36.19	-27.524
WDR45B:chr17:82628026	0.047917	intron_variant	c.245-735A>G	-	protein_coding	WDR45B	TRUE	AluJb	-	-	51.8	26.714	-25.086
GATC:chr12:120460858	0.0370292	3_prime_UTR_variant	c.*899A>G	-	protein_coding	GATC	TRUE	AluY	-	-	38.624	16.024	-22.6
METTL7A:chr12:50930723	0.00493872	3_prime_UTR_variant	c.*573A>G	-	protein_coding	METTL7A	TRUE	AluSp	-	-	31.95	14.2975	-17.6525
KAZN:chr1:13958784	0.00170554	intron_variant	c.91+65028A>G	-	protein_coding	KAZN	TRUE	L2b	-	-	24.3855	6.82545	-17.56
NUP50-DT:chr22:45154064	0.0162161	intron_variant,non_coding_transcript_variant	n.205+9513A>G	-	lncRNA	NUP50-DT	TRUE	MLT1D	-	-	24.1567	9.062	-15.0947
RAD51-AS1:chr15:40691659	0.00902386	intron_variant,non_coding_transcript_variant	n.300+2927A>G	-	lncRNA	RAD51-AS1	TRUE	AluSx	-	-	28.2237	14.02	-14.2037
ZNF398:chr7:149150488	0.0323813	intron_variant	c.24+2722A>G	-	protein_coding	ZNF398	TRUE	AluSz	-	-	24.5511	11.7912	-12.7599
ASTN1:chr1:176973448	0.0341149	intron_variant	c.1524-8211A>G	-	protein_coding	ASTN1	TRUE	L2	-	-	27.1908	14.4856	-12.7053
R3HDM2:chr12:57378410	0.0245734	intron_variant	c.-36+17339A>G	-	protein_coding	R3HDM2	TRUE	AluJb	-	-	19.34	6.66625	-12.6738
HAUS2:chr15:42567145	0.0081302	3_prime_UTR_variant	c.*329A>G	-	protein_coding	HAUS2	TRUE	AluJb	-	-	17.4027	4.75182	-12.6509
LRP1B:chr2:141691812	0.046085	intron_variant	c.205+118467A>G	-	protein_coding	LRP1B	TRUE	L2c	-	-	41.6564	29.2133	-12.443
FRMD4A:chr10:14186442	0.0168901	intron_variant	c.45+143616A>G	-	protein_coding	FRMD4A	TRUE	LTR45C	-	-	19.9056	8.34667	-11.5589
HOOK3:chr8:43028233	0.0232482	3_prime_UTR_variant	c.*9735A>G	-	protein_coding	HOOK3	TRUE	AluJb	-	-	16.929	5.48	-11.449
RBL2:chr16:53466643	0.023477	intron_variant	c.1864-415A>G	-	protein_coding	RBL2	TRUE	MER1A	-	-	18.3042	6.94364	-11.3605
TNRC6B:chr22:40113102	0.0461316	intron_variant	c.-120-3953A>G	-	protein_coding	TNRC6B	TRUE	AluSz	-	-	18.1108	6.7775	-11.3333
FUBP3:chr9:130604321	0.00896329	intron_variant	c.191-5633A>G	-	protein_coding	FUBP3	TRUE	MIR3	-	-	18.2237	7.23091	-10.9928
PSMB2:chr1:35602636	0.0043463	3_prime_UTR_variant	c.*631A>G	-	protein_coding	PSMB2	TRUE	AluSc	-	-	15.3525	4.61273	-10.7398
NAV3:chr12:77676229	0.0355135	intron_variant	c.72+103963A>G	-	protein_coding	NAV3	TRUE	L1PA8	-	-	14.9773	5.37	-9.60727
CSMD1:chr8:4877650	0.0432516	intron_variant	c.85+116682A>G	-	protein_coding	CSMD1	FALSE	-	-	-	15.1775	6.25	-8.9275
PPP3CB:chr10:73450485	0.0445955	intron_variant	c.1187-3909A>G	-	protein_coding	PPP3CB	TRUE	-	-	-	13.6675	4.96273	-8.70477
RNU5B-1:chr15:65304695	0.0414249	non_coding_transcript_exon_variant	n.19A>G	-	snRNA	RNU5B-1	FALSE	U5	-	-	12.8942	4.51636	-8.3778
KLC2:chr11:66261078	0.0471956	intron_variant	c.229-664A>G	-	protein_coding	KLC2	TRUE	AluJb	-	-	9.7925	3.915	-5.8775
PPM1K:chr4:88261835	0.037175	3_prime_UTR_variant	c.*760A>G	-	protein_coding	PPM1K	TRUE	AluSq2	-	-	2.57333	6.87917	4.30583
SYT1:chr12:79356076	0.0305369	intron_variant	c.928+2457A>G	-	protein_coding	SYT1	TRUE	L2a	-	-	7.29667	16.9558	9.65917
MAVS:chr20:3872327	0.0318958	3_prime_UTR_variant	c.*6180A>G	-	protein_coding	MAVS	TRUE	AluJr4	-	-	8.79667	19.0773	10.2806
PDE4B:chr1:66018299	0.0493289	intron_variant	c.281+99464A>G	-	protein_coding	PDE4B	TRUE	AluY	-	-	28.4767	40.6138	12.1371
FBXL20:chr17:39374898	0.0167612	intron_variant	c.42+26463A>G	-	protein_coding	FBXL20	TRUE	AluSc	-	-	16.2536	28.44	12.1864
AC104806.2:chr4:67452496	0.0398995	intron_variant,non_coding_transcript_variant	n.34+15722A>G	-	lncRNA	AC104806.2	TRUE	MSTA	-	-	12.4489	25.317	12.8681
AGO3:chr1:35995090	0.0276636	intron_variant	c.659-9251A>G	-	protein_coding	AGO3	TRUE	AluSx	-	-	11.96	25.0036	13.0436
LINC00632:chrX:140742963	0.00749605	intron_variant,non_coding_transcript_variant	n.191+8999A>G	-	lncRNA	LINC00632	TRUE	AluSx1	-	-	45.945	59.5017	13.5567
FRMD5:chr15:44088331	0.0103072	intron_variant	c.102+106622A>G	-	protein_coding	FRMD5	TRUE	L1MB8	-	-	16.6433	30.5956	13.9522
SNRPD3:chr22:24573191	0.0426724	3_prime_UTR_variant	c.*1214A>G	-	protein_coding	SNRPD3	TRUE	AluJr	-	-	11.277	26.096	14.819
FGF12:chr3:192702149	0.0311649	intron_variant	c.13+25032A>G	-	protein_coding	FGF12	FALSE	L1MA9	-	-	21.81	37.2443	15.4343
FTX:chrX:74197202	0.0188004	intron_variant,non_coding_transcript_variant	n.695+77140A>G	-	lncRNA	FTX	TRUE	L1MA9	-	-	36.8355	52.793	15.9575
NRXN3:chr14:79302445	0.0476075	intron_variant	c.3263-164776A>G	-	protein_coding	NRXN3	TRUE	MSTB	-	-	24.3083	40.3813	16.0729
MATR3:chr5:139299528	0.0135135	intron_variant	c.-178+5723A>G	-	protein_coding	MATR3	TRUE	AluJo	-	-	9.63	25.9125	16.2825
ZNF264:chr19:57216232	0.02388	3_prime_UTR_variant	c.*3251A>G	-	protein_coding	ZNF264	TRUE	AluSz6	-	-	20.0411	36.345	16.3039
SLC38A6:chr14:61083625	0.0274068	synonymous_variant	c.1479A>G	p.L493=	protein_coding	SLC38A6	TRUE	MLT1B	-	-	8.39778	25.4367	17.0389
PDE1A:chr2:182443584	0.0358884	intron_variant	c.101+78692A>G	-	protein_coding	PDE1A	TRUE	MSTA	-	-	32.7333	50.8064	18.073
FTX:chrX:74262019	0.0131007	intron_variant,non_coding_transcript_variant	n.695+12323A>G	-	lncRNA	FTX	TRUE	AluJo	-	-	28.1875	47.2808	19.0933
SORBS1:chr10:95421166	0.0225794	intron_variant	c.441+795A>G	-	protein_coding	SORBS1	TRUE	AluJr	-	-	16.43	35.555	19.125
PEX26:chr22:18088653	0.0211804	3_prime_UTR_variant	c.*578A>G	-	protein_coding	PEX26	TRUE	AluSz	-	-	29.572	50.3937	20.8218
