# Supplementary material for: Brain Epitranscriptomic Analysis Revealed Altered A-to-I RNA Editing in Septic Patients
Source: Front Genet. 2022 Apr 26;13:887001. doi: 10.3389/fgene.2022.887001 (PMC9086164; doi:10.3389/fgene.2022.887001)
Supplement: Supplementary file 2 [file DataSheet6.xlsx]

## Sheet: Table S6
Table S6. Results of KEGG pathway enrichment analysis of differentially edited genes predicted by the DAVID online tool.
Category	Term	Count	%	PValue	Genes	List Total	Pop Hits	Pop Total	Fold Enrichment
KEGG_PATHWAY	hsa05014:Amyotrophic lateral sclerosis	4	9.7561	0.0225543	PPP3CB, KLC2, PSMB2, MATR3	15	364	8112	5.94286
KEGG_PATHWAY	hsa05020:Prion disease	3	7.31707	0.0787028	PPP3CB, KLC2, PSMB2	15	273	8112	5.94286
KEGG_PATHWAY	hsa05010:Alzheimer disease	3	7.31707	0.139912	PPP3CB, KLC2, PSMB2	15	384	8112	4.225
KEGG_PATHWAY	hsa05022:Pathways of neurodegeneration - multiple diseases	3	7.31707	0.196765	PPP3CB, KLC2, PSMB2	15	476	8112	3.4084
