# Supplementary material for: Brain Epitranscriptomic Analysis Revealed Altered A-to-I RNA Editing in Septic Patients
Source: Front Genet. 2022 Apr 26;13:887001. doi: 10.3389/fgene.2022.887001 (PMC9086164; doi:10.3389/fgene.2022.887001)
Supplement: Supplementary file 3 [file DataSheet3.xlsx]

## Sheet: Table S3
Table S3. Differential A-to-I RNA editing genes between sepsis and controls.
Genes
AKNAD1
KAZN
PSMB2
METTL7A
LINC00632
HAUS2
FUBP3
RAD51-AS1
FRMD5
FTX
MATR3
NUP50-DT
FBXL20
FRMD4A
PEX26
SORBS1
HOOK3
RBL2
ZNF264
R3HDM2
SLC38A6
AGO3
SYT1
FGF12
MAVS
ZNF398
ASTN1
NAV3
PDE1A
GATC
PPM1K
AC104806.2
RNU5B-1
SNRPD3
CSMD1
PPP3CB
LRP1B
TNRC6B
KLC2
NRXN3
WDR45B
PDE4B
