# Supplementary material for: Brain Epitranscriptomic Analysis Revealed Altered A-to-I RNA Editing in Septic Patients
Source: Front Genet. 2022 Apr 26;13:887001. doi: 10.3389/fgene.2022.887001 (PMC9086164; doi:10.3389/fgene.2022.887001)
Supplement: Supplementary file 4 [file DataSheet5.xlsx]

## Sheet: Table S5
Table S5. Results of GO function enrichment analysis of differentially edited genes predicted by the DAVID online tool.
Category	Term	Count	%	PValue	Genes	List Total	Pop Hits	Pop Total	Fold Enrichment
GOTERM_BP_DIRECT	GO:0007223~Wnt signaling pathway, calcium modulating pathway	3	7.31707	0.00203452	PPP3CB, AGO3, TNRC6B	36	37	19349	43.5788
GOTERM_MF_DIRECT	GO:0005515~protein binding	29	70.7317	0.0167443	WDR45B, PPM1K, PEX26, FBXL20, PPP3CB, KLC2, PSMB2, SLC38A6, SNRPD3, METTL7A, CSMD1, ZNF264, SYT1, GATC, KAZN, SORBS1, HOOK3, HAUS2, LRP1B, RBL2, MAVS, FRMD5, AGO3, FUBP3, MATR3, FGF12, ZNF398, TNRC6B, R3HDM2	34	12518	18770	1.27893
GOTERM_BP_DIRECT	GO:0035194~posttranscriptional gene silencing by RNA	2	4.87805	0.0179464	AGO3, TNRC6B	36	10	19349	107.494
GOTERM_CC_DIRECT	GO:0005829~cytosol	16	39.0244	0.0291021	WDR45B, PDE1A, KAZN, SORBS1, HOOK3, HAUS2, PEX26, FBXL20, RBL2, PPP3CB, KLC2, PSMB2, AGO3, PDE4B, SNRPD3, TNRC6B	36	5404	20164	1.65836
GOTERM_BP_DIRECT	GO:0007158~neuron cell-cell adhesion	2	4.87805	0.0303223	NRXN3, ASTN1	36	17	19349	63.232
GOTERM_CC_DIRECT	GO:0005912~adherens junction	3	7.31707	0.0343057	FRMD5, FRMD4A, SORBS1	36	168	20164	10.002
GOTERM_MF_DIRECT	GO:0004114~3',5'-cyclic-nucleotide phosphodiesterase activity	2	4.87805	0.0379939	PDE1A, PDE4B	34	22	18770	50.1872
GOTERM_CC_DIRECT	GO:0005682~U5 snRNP	2	4.87805	0.042527	RNU5B-1, SNRPD3	36	25	20164	44.8089
GOTERM_MF_DIRECT	GO:0005516~calmodulin binding	3	7.31707	0.050669	PPP3CB, SYT1, PDE1A	34	206	18770	8.03969
GOTERM_BP_DIRECT	GO:0017156~calcium ion regulated exocytosis	2	4.87805	0.0529054	PPP3CB, SYT1	36	30	19349	35.8315
GOTERM_BP_DIRECT	GO:0002218~activation of innate immune response	2	4.87805	0.0546212	MAVS, MATR3	36	31	19349	34.6756
GOTERM_MF_DIRECT	GO:0035198~miRNA binding	2	4.87805	0.0581239	AGO3, MATR3	34	34	18770	32.474
GOTERM_CC_DIRECT	GO:0060076~excitatory synapse	2	4.87805	0.0590413	SYT1, PDE4B	36	35	20164	32.0063
GOTERM_BP_DIRECT	GO:0007165~signal transduction	6	14.6341	0.0637009	MAVS, PPP3CB, PDE1A, PDE4B, NRXN3, FGF12	36	1204	19349	2.67843
GOTERM_BP_DIRECT	GO:0010628~positive regulation of gene expression	4	9.7561	0.0658042	FUBP3, AGO3, FTX, TNRC6B	36	516	19349	4.16645
GOTERM_CC_DIRECT	GO:0005813~centrosome	4	9.7561	0.0661804	PDE4B, SORBS1, HOOK3, HAUS2	36	539	20164	4.15667
GOTERM_CC_DIRECT	GO:0046540~U4/U6 x U5 tri-snRNP complex	2	4.87805	0.0720531	RNU5B-1, SNRPD3	36	43	20164	26.0517
GOTERM_BP_DIRECT	GO:0031047~gene silencing by RNA	2	4.87805	0.0783282	AGO3, TNRC6B	36	45	19349	23.8877
GOTERM_BP_DIRECT	GO:0060260~regulation of transcription initiation from RNA polymerase II promoter	2	4.87805	0.0932624	AGO3, TNRC6B	36	54	19349	19.9064
