# Supplementary material for: Brain Epitranscriptomic Analysis Revealed Altered A-to-I RNA Editing in Septic Patients
Source: Front Genet. 2022 Apr 26;13:887001. doi: 10.3389/fgene.2022.887001 (PMC9086164; doi:10.3389/fgene.2022.887001)
Supplement: Supplementary file 5 [file DataSheet1.xlsx]

## Sheet: Table S1
Table S1. A-to-I RNA editing sites unique to sepsis.
site	Consequence	NTchange	AAchange	BIOTYPE	SYMBOL	known_site	Repeat	SIFT	PolyPhen
AC026316.4:chr3:170738078	intron_variant	c.*44+29884A>G	-	protein_coding	AC026316.4	TRUE	L1MA4A	-	-
AC087721.2:chr15:41303382	intron_variant	c.-803+17282A>G	-	protein_coding	AC087721.2	FALSE	-	-	-
ACBD7:chr10:15076770	3_prime_UTR_variant	c.*1760A>G	-	protein_coding	ACBD7	TRUE	AluSx	-	-
ADAR:chr1:154582927	3_prime_UTR_variant	c.*1879A>G	-	protein_coding	ADAR	TRUE	-	-	-
ADCYAP1R1:chr7:31108165	3_prime_UTR_variant	c.*1481A>G	-	protein_coding	ADCYAP1R1	FALSE	-	-	-
ADGRB3:chr6:68681500	intron_variant	c.757+42068A>G	-	protein_coding	ADGRB3	TRUE	AluJr	-	-
ADGRL3:chr4:61318062	intron_variant	c.-239-65062A>G	-	protein_coding	ADGRL3	TRUE	AluSz	-	-
ADGRL3:chr4:61400078	intron_variant	c.-174+16889A>G	-	protein_coding	ADGRL3	TRUE	-	-	-
ADGRL3:chr4:61400081	intron_variant	c.-174+16892A>G	-	protein_coding	ADGRL3	TRUE	-	-	-
AFF3:chr2:99991319	intron_variant	c.948+15313A>G	-	protein_coding	AFF3	FALSE	-	-	-
AL021155.4:chr1:11908221	non_coding_transcript_exon_variant	n.70A>G	-	lncRNA	AL021155.4	TRUE	U5	-	-
AL024498.2:chr6:10796702	intron_variant	c.100+47004A>G	-	nonsense_mediated_decay	AL024498.2	TRUE	AluSx1	-	-
ARHGAP5:chr14:32140476	intron_variant	c.3866-5787A>G	-	protein_coding	ARHGAP5	TRUE	AluY	-	-
ATRNL1:chr10:115114312	intron_variant	c.294-5873A>G	-	protein_coding	ATRNL1	TRUE	L1MA7	-	-
ATRNL1:chr10:115114637	intron_variant	c.294-5548A>G	-	protein_coding	ATRNL1	TRUE	L1MA7	-	-
C20orf194:chr20:3330293	intron_variant	c.1100+353A>G	-	protein_coding	C20orf194	TRUE	AluJr	-	-
CA11:chr19:48645967	5_prime_UTR_variant	c.-335A>G	-	protein_coding	CA11	FALSE	-	-	-
CABP1:chr12:120657222	intron_variant	c.655-2656A>G	-	protein_coding	CABP1	FALSE	MER3	-	-
CADM2:chr3:85329370	intron_variant	c.61+369702A>G	-	protein_coding	CADM2	FALSE	AluSg	-	-
CCNC:chr6:99562165	intron_variant	c.140-484A>G	-	protein_coding	CCNC	TRUE	AluSz6	-	-
CDC27:chr17:47170207	intron_variant	c.252-165A>G	-	protein_coding	CDC27	TRUE	(TTTC)n	-	-
CHCHD3:chr7:133035548	intron_variant	c.170-10921A>G	-	protein_coding	CHCHD3	FALSE	-	-	-
CHURC1-FNTB:chr14:64934198	intron_variant	c.246+8118A>G	-	protein_coding	CHURC1-FNTB	TRUE	AluSx	-	-
CLASP2:chr3:33548892	intron_variant	c.3180+2360A>G	-	protein_coding	CLASP2	TRUE	AluJr	-	-
CNN3:chr1:94916213	intron_variant	c.57+10625A>G	-	protein_coding	CNN3	FALSE	AluJb	-	-
CNOT1:chr16:58523434	missense_variant	c.6853A>G	p.S2285G	protein_coding	CNOT1	FALSE	-	deleterious	probably_damaging
CNTN1:chr12:40764244	intron_variant	c.-77+71652A>G	-	protein_coding	CNTN1	FALSE	MER67D	-	-
CSMD1:chr8:3886173	intron_variant	c.818+111730A>G	-	protein_coding	CSMD1	TRUE	AluSx1	-	-
DCTN5:chr16:23672872	3_prime_UTR_variant	c.*5728A>G	-	protein_coding	DCTN5	TRUE	AluYm1	-	-
DENND5A:chr11:9178918	synonymous_variant	c.1611A>G	p.Q537=	protein_coding	DENND5A	FALSE	-	-	-
DOCK3:chr3:51282387	intron_variant	c.2922+2183A>G	-	protein_coding	DOCK3	TRUE	AluSp	-	-
EIF2AK2:chr2:37100857	3_prime_UTR_variant	c.*6416A>G	-	protein_coding	EIF2AK2	TRUE	-	-	-
EML5:chr14:88631352	intron_variant	c.4357+3117A>G	-	protein_coding	EML5	TRUE	AluJo	-	-
ENO2:chr12:6919719	missense_variant	c.821A>G	p.D274G	protein_coding	ENO2	TRUE	-	deleterious_low_confidence	benign
FAM168A:chr11:73584305	intron_variant	c.-19+13618A>G	-	protein_coding	FAM168A	TRUE	AluJb	-	-
FGF14:chr13:102130460	intron_variant	c.209-255164A>G	-	protein_coding	FGF14	FALSE	MLT1D	-	-
FTO:chr16:53997108	intron_variant	c.1364+62999A>G	-	protein_coding	FTO	FALSE	AluSx1	-	-
GABBR2:chr9:98293823	synonymous_variant	c.2622A>G	p.T874=	protein_coding	GABBR2	FALSE	-	-	-
GADD45GIP1:chr19:12956911	missense_variant	c.302A>G	p.E101G	protein_coding	GADD45GIP1	FALSE	-	deleterious	probably_damaging
GARNL3:chr9:127329621	intron_variant	c.595-2653A>G	-	protein_coding	GARNL3	TRUE	-	-	-
GNL3L:chrX:54563774	3_prime_UTR_variant	c.*3172A>G	-	protein_coding	GNL3L	TRUE	AluJb	-	-
GOLGB1:chr3:121694955	synonymous_variant	c.5568A>G	p.G1856=	protein_coding	GOLGB1	FALSE	-	-	-
GOLM2:chr15:44347106	intron_variant	c.802+8789A>G	-	protein_coding	GOLM2	TRUE	AluJr	-	-
GREB1:chr2:11584808	intron_variant	c.902-353A>G	-	protein_coding	GREB1	FALSE	7SLRNA	-	-
GRM5:chr11:88986700	intron_variant	c.661+60512A>G	-	protein_coding	GRM5	FALSE	L1M3	-	-
HABP4:chr9:96458420	missense_variant	c.391A>G	p.N131D	protein_coding	HABP4	FALSE	-	tolerated	benign
HDGFL2:chr19:4494456	missense_variant	c.1205A>G	p.E402G	protein_coding	HDGFL2	FALSE	-	deleterious	possibly_damaging
HIF3A:chr19:46313376	intron_variant	c.1025+723A>G	-	protein_coding	HIF3A	TRUE	FLAM_C	-	-
HNRNPC:chr14:21257692	intron_variant	c.-37+5619A>G	-	protein_coding	HNRNPC	TRUE	AluJr4	-	-
HSPE1:chr2:197501888	intron_variant	c.168+650A>G	-	protein_coding	HSPE1	TRUE	AluJo	-	-
IFNAR1:chr21:33358771	3_prime_UTR_variant	c.*3222A>G	-	protein_coding	IFNAR1	TRUE	AluJr	-	-
KCNIP4:chr4:21389106	intron_variant	c.62-506397A>G	-	protein_coding	KCNIP4	TRUE	AluJb	-	-
KCNIP4:chr4:21777181	intron_variant	c.61+171390A>G	-	protein_coding	KCNIP4	TRUE	THE1D	-	-
KCTD1:chr18:26547065	intron_variant	c.-16+1826A>G	-	protein_coding	KCTD1	FALSE	(TGG)n	-	-
KLHDC1:chr14:49747953	intron_variant	c.1035-3633A>G	-	protein_coding	KLHDC1	TRUE	-	-	-
LHPP:chr10:124613895	3_prime_UTR_variant	c.*535A>G	-	protein_coding	LHPP	FALSE	-	-	-
LRBA:chr4:150852444	missense_variant	c.3266A>G	p.D1089G	protein_coding	LRBA	FALSE	-	tolerated_low_confidence	benign
LRRTM4:chr2:77045742	intron_variant	c.1555-296826A>G	-	protein_coding	LRRTM4	FALSE	THE1B	-	-
LUC7L:chr16:215882	intron_variant	c.255+4767A>G	-	protein_coding	LUC7L	TRUE	AluJb	-	-
MAGI2:chr7:78050665	intron_variant	c.3706+28282A>G	-	protein_coding	MAGI2	FALSE	-	-	-
MAGI2:chr7:79404369	intron_variant	c.301+48651A>G	-	protein_coding	MAGI2	TRUE	AluJo	-	-
MALAT1:chr11:65500074	non_coding_transcript_exon_variant	n.2313A>G	-	lncRNA	MALAT1	FALSE	-	-	-
MAP1A:chr15:43529330	synonymous_variant	c.7857A>G	p.A2619=	protein_coding	MAP1A	FALSE	-	-	-
MAP1B:chr5:72197109	missense_variant	c.3754A>G	p.S1252G	protein_coding	MAP1B	FALSE	-	tolerated	possibly_damaging
MAVS:chr20:3872323	3_prime_UTR_variant	c.*6176A>G	-	protein_coding	MAVS	TRUE	AluJr4	-	-
MMP17:chr12:131849470	intron_variant	c.1205-332A>G	-	protein_coding	MMP17	TRUE	AluSx1	-	-
MON2:chr12:62515701	intron_variant	c.984+7221A>G	-	protein_coding	MON2	TRUE	AluSq2	-	-
MPRIP:chr17:17167524	intron_variant	c.2164-4194A>G	-	protein_coding	MPRIP	FALSE	-	-	-
MSL1:chr17:40122988	intron_variant	c.-118+228A>G	-	protein_coding	MSL1	FALSE	-	-	-
MYO18A:chr17:29093402	missense_variant	c.4847A>G	p.E1616G	protein_coding	MYO18A	FALSE	-	deleterious	probably_damaging
NCAM2:chr21:21014164	intron_variant	c.55+15546A>G	-	protein_coding	NCAM2	FALSE	Tigger1	-	-
NCAPD2:chr12:6510496	intron_variant	c.263-133A>G	-	protein_coding	NCAPD2	FALSE	-	-	-
NDRG4:chr16:58512569	3_prime_UTR_variant	c.*993A>G	-	protein_coding	NDRG4	FALSE	-	-	-
NDRG4:chr16:58512589	3_prime_UTR_variant	c.*1013A>G	-	protein_coding	NDRG4	FALSE	-	-	-
NFASC:chr1:204997349	missense_variant	c.2962A>G	p.T988A	protein_coding	NFASC	FALSE	(CAC)n	tolerated	benign
NORAD:chr20:36047519	non_coding_transcript_exon_variant	n.3500A>G	-	lncRNA	NORAD	FALSE	-	-	-
NPRL3:chr16:103239	intron_variant	c.630-2730A>G	-	protein_coding	NPRL3	TRUE	AluJb	-	-
NRCAM:chr7:108172434	intron_variant	c.3187+2888A>G	-	protein_coding	NRCAM	TRUE	AluSz	-	-
PACS2:chr14:105367342	missense_variant	c.553A>G	p.T185A	protein_coding	PACS2	TRUE	-	tolerated	benign
PAICS:chr4:56459989	3_prime_UTR_variant	c.*451A>G	-	protein_coding	PAICS	TRUE	AluJr	-	-
PCDH9:chr13:67162039	intron_variant	c.3036+63366A>G	-	protein_coding	PCDH9	FALSE	-	-	-
PCSK7:chr11:117205620	3_prime_UTR_variant	c.*377A>G	-	protein_coding	PCSK7	TRUE	-	-	-
PHACTR1:chr6:12829928	intron_variant	c.250+80138A>G	-	protein_coding	PHACTR1	TRUE	AluSx1	-	-
PHACTR3:chr20:59651105	intron_variant	c.118+45973A>G	-	protein_coding	PHACTR3	TRUE	AluJr	-	-
PLCB1:chr20:8392293	intron_variant	c.246+20843A>G	-	protein_coding	PLCB1	FALSE	MLT1A1	-	-
PLEKHA5:chr12:19266759	intron_variant	c.711+909A>G	-	protein_coding	PLEKHA5	TRUE	AluSz6	-	-
PPFIA3:chr19:49128433	missense_variant	c.307A>G	p.I103V	protein_coding	PPFIA3	FALSE	-	deleterious	possibly_damaging
PTPDC1:chr9:94047519	intron_variant	c.-7+16392A>G	-	protein_coding	PTPDC1	TRUE	L1PA4	-	-
PTPRJ:chr11:48043576	intron_variant	c.96+62568A>G	-	protein_coding	PTPRJ	FALSE	-	-	-
RC3H1:chr1:174004250	intron_variant	c.-150-11115A>G	-	protein_coding	RC3H1	TRUE	AluJb	-	-
RER1:chr1:2404880	3_prime_UTR_variant	c.*1756A>G	-	protein_coding	RER1	TRUE	-	-	-
RGN:chrX:47088945	intron_variant	c.347-831A>G	-	protein_coding	RGN	TRUE	AluJb	-	-
RMDN3:chr15:40745239	missense_variant	c.545A>G	p.E182G	protein_coding	RMDN3	FALSE	-	deleterious	probably_damaging
RPL7L1:chr6:42888297	3_prime_UTR_variant	c.*1833A>G	-	protein_coding	RPL7L1	TRUE	AluSz	-	-
S100A1:chr1:153631756	missense_variant	c.200A>G	p.D67G	protein_coding	S100A1	FALSE	-	deleterious	probably_damaging
SLC4A10:chr2:161804476	missense_variant	c.158A>G	p.H53R	protein_coding	SLC4A10	FALSE	-	tolerated	benign
SLITRK5:chr13:87692722	3_prime_UTR_variant	c.*14457A>G	-	protein_coding	SLITRK5	TRUE	AluSz	-	-
SNHG14:chr15:25012596	intron_variant,non_coding_transcript_variant	n.71-6431A>G	-	lncRNA	SNHG14	TRUE	AluSp	-	-
SNRNP70:chr19:49107980	missense_variant	c.851A>G	p.K284R	protein_coding	SNRNP70	FALSE	-	tolerated	benign
SPECC1:chr17:20075548	intron_variant	c.-21-21083A>G	-	protein_coding	SPECC1	TRUE	AluJr4	-	-
SYNGR3:chr16:1993765	3_prime_UTR_variant	c.*693A>G	-	protein_coding	SYNGR3	TRUE	-	-	-
SYT11:chr1:155883475	3_prime_UTR_variant	c.*1967A>G	-	protein_coding	SYT11	TRUE	AluJb	-	-
SYT1:chr12:79450858	3_prime_UTR_variant	c.*1734A>G	-	protein_coding	SYT1	FALSE	-	-	-
TCEAL6:chrX:102141222	missense_variant	c.110A>G	p.D37G	protein_coding	TCEAL6	FALSE	-	tolerated	benign
TENM2:chr5:167534660	intron_variant	c.502+159187A>G	-	protein_coding	TENM2	FALSE	-	-	-
TFCP2:chr12:51124365	intron_variant	c.123-5593A>G	-	protein_coding	TFCP2	TRUE	AluJo	-	-
THRB:chr3:24143625	missense_variant	c.614A>G	p.Q205R	protein_coding	THRB	FALSE	-	tolerated	benign
TMEM242:chr6:157314239	intron_variant	c.327+4543A>G	-	protein_coding	TMEM242	TRUE	-	-	-
TNRC6A:chr16:24697935	intron_variant,non_coding_transcript_variant	n.403-52791A>G	-	processed_transcript	TNRC6A	TRUE	AluSc	-	-
TRAPPC6B:chr14:39170100	5_prime_UTR_variant	c.-5A>G	-	protein_coding	TRAPPC6B	FALSE	-	-	-
TRIM9:chr14:50995159	intron_variant	c.1603+2891A>G	-	protein_coding	TRIM9	TRUE	(TCCTT)n	-	-
TRIP12:chr2:229833399	intron_variant	c.1271-2560A>G	-	protein_coding	TRIP12	TRUE	AluJb	-	-
TSTD2:chr9:97600204	3_prime_UTR_variant	c.*2265A>G	-	protein_coding	TSTD2	TRUE	-	-	-
TUBB4A:chr19:6494537	3_prime_UTR_variant	c.*627A>G	-	protein_coding	TUBB4A	FALSE	-	-	-
ZDHHC20:chr13:21441415	intron_variant	c.119-15737A>G	-	protein_coding	ZDHHC20	TRUE	AluY	-	-
ZKSCAN1:chr7:100039314	3_prime_UTR_variant	c.*5117A>G	-	protein_coding	ZKSCAN1	TRUE	AluSx1	-	-
ZNF544:chr19:58263354	3_prime_UTR_variant	c.*600A>G	-	protein_coding	ZNF544	TRUE	AluJb	-	-
ZNF611:chr19:52704071	3_prime_UTR_variant	c.*866A>G	-	protein_coding	ZNF611	TRUE	AluSz	-	-
